# Supplementary material for: Effectiveness of Whey Protein Supplementation during Resistance Exercise Training on Skeletal Muscle Mass and Strength in Older People with Sarcopenia: A Systematic Review and Meta-Analysis
Source: Nutrients. 2023 Aug 2;15(15):3424. doi: 10.3390/nu15153424 (PMC10421506; doi:10.3390/nu15153424)
Supplement: Supplementary file 1 [file nutrients-15-03424-s001.zip]

Archive with 1 entries (1 files):
- nutrients-2446503-supplementary.pdf
